# Supplementary material for: Uremic Toxin Lanthionine Interferes with the Transsulfuration Pathway, Angiogenetic Signaling and Increases Intracellular Calcium
Source: Int J Mol Sci. 2019 May 8;20(9):2269. doi: 10.3390/ijms20092269 (PMC6539355; doi:10.3390/ijms20092269)
Supplement: Supplementary file 1 [file ijms-20-02269-s001.zip]

Archive with 6 entries (4 files):
- ijms-484747-proofback-suppl/
- ijms-484747-proofback-suppl/ijms-484747-suppl-figures_07-05-2019.docx
- ijms-484747-proofback-suppl/Table S1_07-05-2019.docx
- ijms-484747-proofback-suppl/__MACOSX/
- ijms-484747-proofback-suppl/__MACOSX/._ijms-484747-suppl-figures_07-05-2019.docx
- ijms-484747-proofback-suppl/__MACOSX/._Table S1_07-05-2019.docx
